# Supplementary material for: Physicochemical, Phytochemical and Sensory Properties of Myrobalan (Prunus cerasifera L.) Fruit Leather: Effects of Sugar Concentration and Enrichment with Blackcurrant and Bilberry Pomace Powders
Source: Foods. 2025 Oct 10;14(20):3457. doi: 10.3390/foods14203457 (PMC12563754; doi:10.3390/foods14203457)
Supplement: Supplementary file 1 [file foods-14-03457-s001.zip]

Archive with 1 entries (1 files):
- foods-3913039-supplementary.pdf
